# Supplementary material for: Parasporin-2-Derived Peptide Fragments: Characterization and Synergistic Anticancer Activity with Sacha Inchi and Curcumin
Source: Cancers (Basel). 2026 Jan 30;18(3):451. doi: 10.3390/cancers18030451 (PMC12897068; doi:10.3390/cancers18030451)
Supplement: Supplementary file 1 [file cancers-18-00451-s001.zip]

Archive with 1 entries (1 files):
- cancers-3988592-supplementary.pdf
